# Supplementary material for: Molecular phylogeny reveals distinct evolutionary lineages of the banded krait, Bungarus fasciatus (Squamata, Elapidae) in Asia
Source: Sci Rep. 2023 Feb 4;13:2061. doi: 10.1038/s41598-023-28241-8 (PMC9899266; doi:10.1038/s41598-023-28241-8)
Supplement: Supplementary file 1 — Supplementary Table S1. [file 41598_2023_28241_MOESM1_ESM.xlsx]

## Sheet: Sheet4
Table S1: Information on PCR thermal conditions used in the amplification of four mitochondrial genes of Bungarus fasciatus.
Target mt gene	Primer pairs	Primer references	Initial denaturation	Repeated steps (35 cycles)			Final extension	Cooling
				Denaturation	Annealing	Extension
16S	L02510 (Forward); H03063 (Reverse)	Palumbi, 1996; Rassmann,1997	95˚C for 5 min	95˚C for 1 min	50.3˚C for 30 sec	72˚C for 1 min	72°C for 5 min	4°C for 15 min
COI	LCO (Forward); HCO (Reverse)	Folmer et al., 1994	94˚C for 3 min	94˚C for 30 sec	50˚C for 40 sec	72˚C for 45 sec	72°C for 5 min
ND4	ND4 (Forward); ND4 LEU (Reverse)	Arévalo et al., 1994	94˚C for 3 min	94˚C for 30 sec	52˚C for 45 sec	72˚C for 1 min	72°C for 5 min
CYTB	Snk (Forward); Snk (Reverse)	Dubey et al., 2009	94˚C for 3 min	94˚C for 30 sec	49˚C for 40 sec	72˚C for 30 sec	72°C for 5 min
