# Supplementary material for: Molecular phylogeny reveals distinct evolutionary lineages of the banded krait, Bungarus fasciatus (Squamata, Elapidae) in Asia
Source: Sci Rep. 2023 Feb 4;13:2061. doi: 10.1038/s41598-023-28241-8 (PMC9899266; doi:10.1038/s41598-023-28241-8)
Supplement: Supplementary file 2 — Supplementary Table S2. [file 41598_2023_28241_MOESM2_ESM.xlsx]

## Sheet: Sheet1
Table S2: Information on specimen vouchers, locations, GenBank accession numbers, and references of the DNA sequences used in this study. The sequences generated in this study are shown in bold.
Species	GenBank Accession Nos.				Specimen vouchers	Locality	References
	16S	COI	ND4	CYTB
Bungarus fasciatus	OQ256169	OQ256190	-	OQ266796	MZMU1883	Mizoram, India	This study
B. fasciatus	-	-	-	OQ266797	MZMU1421	Mizoram, India	This study
B. fasciatus	-	-	-	OQ266798	MZMU1562	Mizoram, India	This study
B. fasciatus	OQ256170	-	OQ266805	OQ266799	15.v26	Mizoram, India	This study
B. fasciatus	OQ256171	-	OQ266806	OQ266800	14.36	West Bengal, India	This study
B. fasciatus	-	-	OQ266807	OQ266801	14.37	West Bengal, India	This study
B. fasciatus	OQ256172	-	OQ266808	OQ266802	15.69	West Bengal, India	This study
B. fasciatus	OQ256173	-	OQ266809	OQ266803	15.v11	West Bengal, India	This study
B. fasciatus	OQ256174	-	OQ266810	OQ266804	15.v12	West Bengal, India	This study
B. fasciatus	-	-	-	MW596475	MZMU978	Mizoram, India	Biakzuala et al., 2021
B. fasciatus	-	-	-	MN853157	MZMU1314	Mizoram, India	Kundu et al. 2020
B. fasciatus	XXXXXX	-	-	XXXXXX	CESS246	Assam, India	Malhotra et al., unpublished
B. fasciatus	XXXXXX	-	-	XXXXXX	CESS346	Assam, India	Malhotra et al., unpublished
B. fasciatus	-	-	-	AF217830	No voucher	Ayeyarwadi, Myanmar	Slowinski & Keogh, 2000
B. fasciatus	-	AB920189	-	AB920243	BFA1	Thailand	Supikamolseni et al., 2015
B. fasciatus	-	AB920190	-	AB920244	BFA2	Thailand	Supikamolseni et al., 2015
B. fasciatus	-	AB920191	-	AB920245	BFA3	Thailand	Supikamolseni et al., 2015
B. fasciatus	-	-	AJ830224	AJ749347	BfasT	Thailand	Kuch, 2007
B. fasciatus	JN687935	-	-	-	No voucher	Thailand	Suntrarachun et al., unpublished
B. fasciatus	-	-	-	AJ749349	UKH9	Java (Indonesia)	Kuch, 2007
B. fasciatus	-	-	AJ830244	AJ749350	UKB24	Java (Indonesia)	Kuch, 2007
B. fasciatus	-	-	KX130763	-	Ophi-3576	Java (Indonesia)	Brown et al., 2018
B. fasciatus	MK194029	MK064719	-	MK201379	CHS285	Yunnan, China	Li et al., 2020
B. fasciatus	MK194175	MK064841	-	MK201490	CHS727	Yunnan, China	Li et al., 2020
B. fasciatus	MK194121	MK064798	-	MK201451	CHS647	Guangdong, China	Li et al., 2020
B. fasciatus	-	-	-	KY952772	GP915	Guizhou, China	Xie et al., unpublished
B. fasciatus	-	MF099659	-	-	JHS01	Hubei, China	Chen et al., unpublished
B. fasciatus	-	MF099660	-	-	JHS02	Hubei, China	Chen et al., unpublished
B. fasciatus	-	JN833615	-	-	BF1	Guangxi, China	Chao & Liao, unpublished
B. fasciatus	-	JN833616	-	-	BF2	Guangxi, China	Chao & Liao, unpublished
B. fasciatus	-	JF700190	-	-	AS57MT01	Guangxi, China	Zhang et al., 2013
B. fasciatus	-	KF698923	-	-	S117	Guangxi, China	Cao et al., 2016
B. fasciatus	EU579523	EU579523	EU579523	EU579523	CIB093922	China	Chen et al., unpublished
B. fasciatus	-	KY769763	-	-	MVZ224274	Vietnam	Nguyen et al., 2017
B. fasciatus	-	KY769764	-	-	MVZ224275	Vietnam	Nguyen et al., 2017
B. fasciatus	-	KY769765	-	-	MVZ226609	Vietnam	Nguyen et al., 2017
B. fasciatus	-	KY769766	-	-	MVZ226610	Vietnam	Nguyen et al., 2017
B. fasciatus	-	KY769767	-	-	MVZ226611	Vietnam	Nguyen et al., 2017
B. fasciatus	-	-	-	JN709990	No voucher	Vietnam	Dang et al., unpublished
B. fasciatus	EU547184	-	EU547037	EU547086	ABTC85504	Not specified	Sanders et al., 2008
B. fasciatus	JF357944	-	-	-	No voucher	Not specified	Lukoschek et al., 2012
B. candidus	JN687933	-	AJ830246	AJ749328	No voucher	Thailand	Suntrarachun et al., unpublished
B. caeruleus	MT573970	-	-	MK941838	BC2 (16S)/ ZMUVAS11 (CYTB)	Punjab, Pakistan	Ashraf et al., 2019/Ali et al. 2018
B. caeruleus	-	-	AJ830220	AJ749305	UKH7	Pakistan	Kuch, 2007
B. sindanus	-	-	AJ830242	AJ749346	Bsin1	Pakistan	Kuch, 2007
B. ceylonicus	KC347350	-	KC347501	KC347457	RS-135	Sri Lanka	Pyron et al., 2013
B. multicinctus	EU579522	EU579522	EU579522	EU579522	No voucher	China	Chen et al., unpublished
