# Supplementary material for: Molecular phylogeny reveals distinct evolutionary lineages of the banded krait, Bungarus fasciatus (Squamata, Elapidae) in Asia
Source: Sci Rep. 2023 Feb 4;13:2061. doi: 10.1038/s41598-023-28241-8 (PMC9899266; doi:10.1038/s41598-023-28241-8)
Supplement: Supplementary file 3 — Supplementary Table S3. [file 41598_2023_28241_MOESM3_ESM.xlsx]

## Sheet: Sheet1
Table S3: Information on partitioning schemes and nucleotide substitution models used in the Bayesian Inference (BI) and Maximum Likelihood (ML) phylogenetic analyses.
Concatenated BI tree (PartitionFinder )
Partitions	Sites	Models
I	16S, CYTB pos1, ND4 pos1	TRN+G
II	CYTB pos2, ND4 pos2, COI pos2	HKY+I
III	CYTB pos3, ND4 pos3, COI pos3	TRN+G
IV	COI pos1	TRNEF
Concatenated ML tree (ModelFinder)
Sites		Models
16S		HKY+F+I
CYTB pos1		HKY+F+G4
CYTB pos2		HKY+F+I
CYTB pos3		TIM2+F
ND4 pos1		HKY+F+I
ND4 pos2		HKY+F+I
ND4 pos3		TN+F
COI pos1		TNe
COI pos2		F81+F
COI pos3		HKY+F
