# Supplementary material for: Molecular phylogeny reveals distinct evolutionary lineages of the banded krait, Bungarus fasciatus (Squamata, Elapidae) in Asia
Source: Sci Rep. 2023 Feb 4;13:2061. doi: 10.1038/s41598-023-28241-8 (PMC9899266; doi:10.1038/s41598-023-28241-8)
Supplement: Supplementary file 4 — Supplementary Table S4. [file 41598_2023_28241_MOESM4_ESM.xlsx]

## Sheet: MatrixOutput
Table S4: Uncorrected p-distance (pairwise sequence divergence) estimated for selected members of Bungarus using the mitochondrial CYTB (1047 bp) gene.
Species	1	2	3	4	5	6	7	8	9	10	11	12	13	14	15	16	17	18	19	20	21	22	23	24	25	26	27	28	29	30	31	32	33	34	35
Bungarus_bungaroides_CN_XZ_KIZ98R0186
Bungarus_caeruleus_PK_PB_ZMUVAS11	0.196078
Bungarus_caeruleus_PK_UKH7	0.196078	0
Bungarus_candidus_TH	0.215686	0.137255	0.137255
Bungarus_ceylonicus_LK_RS135	0.228758	0.0849673	0.0849673	0.150327
Bungarus_fasciatus	0.202614	0.163399	0.163399	0.163399	0.169935
Bungarus_fasciatus_ABTC85504	0.202614	0.163399	0.163399	0.163399	0.169935	0
Bungarus_fasciatus_TH_BFA1	0.215686	0.176471	0.176471	0.163399	0.183007	0.0130719	0.0130719
Bungarus_fasciatus_TH_BFA2	0.189542	0.143791	0.143791	0.156863	0.150327	0.0196078	0.0196078	0.0326797
Bungarus_fasciatus_TH_BFA3	0.24183	0.196078	0.196078	0.176471	0.202614	0.0457516	0.0457516	0.0326797	0.0653595
Bungarus_fasciatus_TH_BfasT	0.215686	0.176471	0.176471	0.163399	0.183007	0.0130719	0.0130719	0	0.0326797	0.0326797
Bungarus_fasciatus_CN_YN_CHS285	0.20915	0.156863	0.156863	0.183007	0.176471	0.0196078	0.0196078	0.0326797	0.0261438	0.0588235	0.0326797
Bungarus_fasciatus_CN_GD_CHS647	0.202614	0.163399	0.163399	0.163399	0.169935	0	0	0.0130719	0.0196078	0.0457516	0.0130719	0.0196078
Bungarus_fasciatus_CN_YN_CHS727	0.20915	0.156863	0.156863	0.183007	0.176471	0.0196078	0.0196078	0.0326797	0.0261438	0.0588235	0.0326797	0	0.0196078
Bungarus_fasciatus_CN_CIB093922	0.202614	0.163399	0.163399	0.163399	0.169935	0	0	0.0130719	0.0196078	0.0457516	0.0130719	0.0196078	0	0.0196078
Bungarus_fasciatus_CN_GZ_GP915	0.202614	0.163399	0.163399	0.163399	0.169935	0	0	0.0130719	0.0196078	0.0457516	0.0130719	0.0196078	0	0.0196078	0
Bungarus_fasciatus_ID_JW_UK_B24	0.183007	0.169935	0.169935	0.169935	0.176471	0.0326797	0.0326797	0.0457516	0.0261438	0.0784314	0.0457516	0.0392157	0.0326797	0.0392157	0.0326797	0.0326797
Bungarus_fasciatus_IN_AS_CESS246	0.189542	0.183007	0.183007	0.176471	0.183007	0.0392157	0.0392157	0.0392157	0.0457516	0.0653595	0.0392157	0.0457516	0.0392157	0.0457516	0.0392157	0.0392157	0.0457516
Bungarus_fasciatus_IN_AS_CESS346	0.196078	0.183007	0.183007	0.183007	0.189542	0.0326797	0.0326797	0.0326797	0.0392157	0.0588235	0.0326797	0.0392157	0.0326797	0.0392157	0.0326797	0.0326797	0.0392157	0.00653595
Bungarus_fasciatus_IN_MZ_15.v26	0.196078	0.183007	0.183007	0.183007	0.189542	0.0326797	0.0326797	0.0326797	0.0392157	0.0588235	0.0326797	0.0392157	0.0326797	0.0392157	0.0326797	0.0326797	0.0392157	0.00653595	0
Bungarus_fasciatus_IN_WB_14.36	0.196078	0.183007	0.183007	0.183007	0.189542	0.0326797	0.0326797	0.0326797	0.0392157	0.0588235	0.0326797	0.0392157	0.0326797	0.0392157	0.0326797	0.0326797	0.0392157	0.00653595	0	0
Bungarus_fasciatus_IN_WB_15.69	0.196078	0.183007	0.183007	0.183007	0.189542	0.0326797	0.0326797	0.0326797	0.0392157	0.0588235	0.0326797	0.0392157	0.0326797	0.0392157	0.0326797	0.0326797	0.0392157	0.00653595	0	0	0
Bungarus_fasciatus_IN_WB_15.v11	0.196078	0.183007	0.183007	0.183007	0.189542	0.0326797	0.0326797	0.0326797	0.0392157	0.0588235	0.0326797	0.0392157	0.0326797	0.0392157	0.0326797	0.0326797	0.0392157	0.00653595	0	0	0	0
Bungarus_fasciatus_IN_WB_15.v12	0.196078	0.183007	0.183007	0.183007	0.189542	0.0326797	0.0326797	0.0326797	0.0392157	0.0588235	0.0326797	0.0392157	0.0326797	0.0392157	0.0326797	0.0326797	0.0392157	0.00653595	0	0	0	0	0
Bungarus_fasciatus_MM_AY	0.183007	0.183007	0.183007	0.183007	0.189542	0.0326797	0.0326797	0.0326797	0.0392157	0.0653595	0.0326797	0.0522876	0.0326797	0.0522876	0.0326797	0.0326797	0.0261438	0.0196078	0.0130719	0.0130719	0.0130719	0.0130719	0.0130719	0.0130719
Bungarus_fasciatus_IN_MZ_MZMU1421	0.196078	0.183007	0.183007	0.183007	0.189542	0.0326797	0.0326797	0.0326797	0.0392157	0.0588235	0.0326797	0.0392157	0.0326797	0.0392157	0.0326797	0.0326797	0.0392157	0.00653595	0	0	0	0	0	0	0.0130719
Bungarus_fasciatus_IN_MZ_MZMU1562	0.196078	0.183007	0.183007	0.183007	0.189542	0.0326797	0.0326797	0.0326797	0.0392157	0.0588235	0.0326797	0.0392157	0.0326797	0.0392157	0.0326797	0.0326797	0.0392157	0.00653595	0	0	0	0	0	0	0.0130719	0
Bungarus_fasciatus_IN_MZ_MZMU1883	0.196078	0.183007	0.183007	0.183007	0.189542	0.0326797	0.0326797	0.0326797	0.0392157	0.0588235	0.0326797	0.0392157	0.0326797	0.0392157	0.0326797	0.0326797	0.0392157	0.00653595	0	0	0	0	0	0	0.0130719	0	0
Bungarus_fasciatus_IN_MZ_MZMU978_IN_MZ	0.196078	0.183007	0.183007	0.183007	0.189542	0.0326797	0.0326797	0.0326797	0.0392157	0.0588235	0.0326797	0.0392157	0.0326797	0.0392157	0.0326797	0.0326797	0.0392157	0.00653595	0	0	0	0	0	0	0.0130719	0	0	0
Bungarus_fasciatus_TH	0.215686	0.176471	0.176471	0.163399	0.183007	0.0130719	0.0130719	0	0.0326797	0.0326797	0	0.0326797	0.0130719	0.0326797	0.0130719	0.0130719	0.0457516	0.0392157	0.0326797	0.0326797	0.0326797	0.0326797	0.0326797	0.0326797	0.0326797	0.0326797	0.0326797	0.0326797	0.0326797
Bungarus_fasciatus_ID_J_UKNH9	0.189542	0.183007	0.183007	0.169935	0.189542	0.0326797	0.0326797	0.0457516	0.0392157	0.0784314	0.0457516	0.0522876	0.0326797	0.0522876	0.0326797	0.0326797	0.0130719	0.0392157	0.0326797	0.0326797	0.0326797	0.0326797	0.0326797	0.0326797	0.0196078	0.0326797	0.0326797	0.0326797	0.0326797	0.0457516
Bungarus_fasciatus_VN	0.202614	0.163399	0.163399	0.163399	0.169935	0	0	0.0130719	0.0196078	0.0457516	0.0130719	0.0196078	0	0.0196078	0	0	0.0326797	0.0392157	0.0326797	0.0326797	0.0326797	0.0326797	0.0326797	0.0326797	0.0326797	0.0326797	0.0326797	0.0326797	0.0326797	0.0130719	0.0326797
Bungarus_fasciatus_IN_MZ_ZSINSHT1MZMU1314	0.196078	0.183007	0.183007	0.183007	0.189542	0.0326797	0.0326797	0.0326797	0.0392157	0.0588235	0.0326797	0.0392157	0.0326797	0.0392157	0.0326797	0.0326797	0.0392157	0.00653595	0	0	0	0	0	0	0.0130719	0	0	0	0	0.0326797	0.0326797	0.0326797
Bungarus_multicinctus_CN	0.228758	0.143791	0.143791	0.0130719	0.156863	0.176471	0.176471	0.176471	0.169935	0.189542	0.176471	0.196078	0.176471	0.196078	0.176471	0.176471	0.183007	0.189542	0.196078	0.196078	0.196078	0.196078	0.196078	0.196078	0.196078	0.196078	0.196078	0.196078	0.196078	0.176471	0.183007	0.176471	0.196078
Bungarus_niger_NP	0.20915	0.183007	0.183007	0.111111	0.196078	0.143791	0.143791	0.130719	0.137255	0.143791	0.130719	0.150327	0.143791	0.150327	0.143791	0.143791	0.137255	0.143791	0.137255	0.137255	0.137255	0.137255	0.137255	0.137255	0.137255	0.137255	0.137255	0.137255	0.137255	0.130719	0.137255	0.143791	0.137255	0.124183
Bungarus_sindanus_PK	0.183007	0.137255	0.137255	0.137255	0.163399	0.130719	0.130719	0.143791	0.137255	0.176471	0.143791	0.150327	0.130719	0.150327	0.130719	0.130719	0.137255	0.143791	0.150327	0.150327	0.150327	0.150327	0.150327	0.150327	0.150327	0.150327	0.150327	0.150327	0.150327	0.143791	0.137255	0.130719	0.150327	0.150327	0.163399

## Sheet: Caption
Table. Estimates of Evolutionary Divergence between Sequences
The number of base differences per site from between sequences are shown. This analysis involved 36 nucleotide sequences. Codon positions included were 1st+2nd+3rd+Noncoding. All positions containing gaps and missing data were eliminated (complete deletion option). There were a total of 153 positions in the final dataset. Evolutionary analyses were conducted in MEGA11 [1]
1. Tamura K., Stecher G., and Kumar S. (2021). MEGA 11: Molecular Evolutionary Genetics Analysis Version 11. Molecular Biology and Evolution https://doi.org/10.1093/molbev/msab120.
Disclaimer: Although utmost care has been taken to ensure the correctness of the caption, the caption text is provided "as is" without any warranty of any kind. Authors advise the user to carefully check the caption prior to its use for any purpose and report any errors or problems to the authors immediately (www.megasoftware.net). In no event shall the authors and their employers be liable for a…
