# Supplementary material for: Molecular phylogeny reveals distinct evolutionary lineages of the banded krait, Bungarus fasciatus (Squamata, Elapidae) in Asia
Source: Sci Rep. 2023 Feb 4;13:2061. doi: 10.1038/s41598-023-28241-8 (PMC9899266; doi:10.1038/s41598-023-28241-8)
Supplement: Supplementary file 5 — Supplementary Table S5. [file 41598_2023_28241_MOESM5_ESM.xlsx]

## Sheet: Sheet1
Table S5: Information on Principal Component Analysis (PCA) and loadings for Bungarus fasciatus in east India, northeastern India and Great Sunda Islands. Principal components (PC) 1 and 2 collectively explained 84% of variation.
Variables	PC1 (64%)	PC2 (20%)	PC3 (11%)
BB	0.906	-0.195	0.04
BT	0.85	0.109	0.48
NBW	-0.786	0.475	0.332
Ve	0.645	0.709	-0.285
