# Supplementary material for: Molecular phylogeny reveals distinct evolutionary lineages of the banded krait, Bungarus fasciatus (Squamata, Elapidae) in Asia
Source: Sci Rep. 2023 Feb 4;13:2061. doi: 10.1038/s41598-023-28241-8 (PMC9899266; doi:10.1038/s41598-023-28241-8)
Supplement: Supplementary file 6 — Supplementary Table S6. [file 41598_2023_28241_MOESM6_ESM.xlsx]

## Sheet: Sheet1
Table S6: Some morphological, morphometric, and meristic characters of Bungarus fasciatus from east India, and northeastern India.
Character	Northeast India		East India
	Male	Female	Unsexed
	(n=6)	(n=8)	(n=8)
SVL	444.0–1220.0	700.0–1186.0	-
Head length	12.8–26.6	15.7–29.7	-
Head width	10.7–22.5	12.5–22.8	-
Eye diameter	2.0–5.2	2.9–4.8	-
Eye–nostril length	3.4–6.4	3.2–5.7	-
Snout length	4.8–9.1	4.6–8.0	-
Snout–nostril length	1.1–3.4	1.4–2.4	-
Tail length (TaL)	47.0–133.0	76.0–119.0	-
TaL/Total length%	9.6–10.7	8.9–10.4	-
Ventrals	222–228	224–231	212–222
Subcaudals	35–37	32–36	31–36
Supralabials	7	7	-
Infralabials	7	7	-
Temporals	1+2	1+2	-
Preocular	1	1	-
Postocular	2	2	-
Number of black bands on body	22–27	23–27	26–31
Number of black bands on tail	5	4–5	4–7
Nuchal band covered by vertebral scales	18–19	15–20	14–17
