# Supplementary material for: Molecular phylogeny reveals distinct evolutionary lineages of the banded krait, Bungarus fasciatus (Squamata, Elapidae) in Asia
Source: Sci Rep. 2023 Feb 4;13:2061. doi: 10.1038/s41598-023-28241-8 (PMC9899266; doi:10.1038/s41598-023-28241-8)
Supplement: Supplementary file 7 — Supplementary Table S7. [file 41598_2023_28241_MOESM7_ESM.xlsx]

## Sheet: Sheet1
Table S7: Detailed locality records of Bungarus fasciatus sensu stricto specimens reported during this study in Mizoram and West Bengal, India.
Sl. no	Locality	District	State	Geo-coordinates	Elevation
1	Ailawng	Mamit	Mizoram	23.690138°N; 92.617108°E	1172 m
2	Buhchang	Kolasib	Mizoram	24.318141°N; 92.638588°E	49 m
3	Champhai Jail veng	Champhai	Mizoram	23.468161°N; 93.317772°E	1426 m
4	Chawngte	Lawngtlai	Mizoram	22.620006°N; 92.648507°E	81 m
5	CTI Sesawng	Aizawl	Mizoram	23.745833°N; 92.854751°E	814 m
6	Dapchhuah	Mamit	Mizoram	23.759784°N; 92.492873°E	447 m
7	Durlui A	Aizawl	Mizoram	23.899000°N; 92.652129°E	95 m
8	Durlui B	Aizawl	Mizoram	23.899191°N; 92.649556°E	88 m
9	Khamrang	Kolasib	Mizoram	23.934774°N; 92.655455°E	232 m
10	Khawrihnim	Mamit	Mizoram	23.621382°N; 92.626148°E	1057 m
11	Khawruhlian	Aizawl	Mizoram	23.870982°N; 92.876104°E	924 m
12	Kolasib Saidan	Kolasib	Mizoram	24.245402°N; 92.676890°E	613 m
13	Lengte road	Mamit	Mizoram	23.794119°N; 92.605881°E	296 m
14	Lawngtlai	Lawngtlai	Mizoram	22.528505°N; 92.900511°E	721 m
15	Mampui	Lawngtlai	Mizoram	22.526439°N; 92.844184°E	1056 m
16	Mission veng	Aizawl	Mizoram	23.716264°N; 92.718944°E	1084 m
17	Mualmam	Aizawl	Mizoram	23.805626°N; 92.837221°E	554 m
18	Muthi park	Aizawl	Mizoram	23.783832°N; 92.763273°E	1054 m
19	MZU campus	Aizawl	Mizoram	23.736143°N; 92.667240°E	848 m
20	NeihbawihSihphir	Aizawl	Mizoram	23.834704°N; 92.744017°E	1323 m
21	New Latoh	Saiha	Mizoram	23.368595°N; 92.933221°E	428 m
22	Ngengpui WLS	Lawngtlai	Mizoram	22.441958°N; 92.788998°E	208 m
23	Paikhai road	Aizawl	Mizoram	23.637089°N; 92.735141°E	745 m
24	Palsang	Aizawl	Mizoram	24.283545°N; 92.913105°E	758 m
25	Phuldungsei	Mamit	Mizoram	23.474677°N; 92.420315°E	898 m
26	Reiek	Mamit	Mizoram	23.690327°N; 92.606771°E	1280 m
27	Sakawrtuichhun	Aizawl	Mizoram	23.762003°N; 92.653885°E	477 m
28	Sekhum	Lunglei	Mizoram	23.140123°N; 92.752131°E	851 m
29	Serchhip	Serchhip	Mizoram	23.336536°N; 92.859369°E	982 m
30	Thenzawl	Serchhip	Mizoram	23.283152°N; 92.782637°E	773 m
31	Thinghlun	Mamit	Mizoram	24.249253°N; 92.379732°E	78 m
32	Tlungvel	Aizawl	Mizoram	23.608755°N; 92.853249°E	1058 m
33	Tuivai	Aizawl	Mizoram	24.042688°N; 93.253722°E	449 m
34	Near Tuirial	Aizawl	Mizoram	23.729786°N; 92.777452°E	666 m
35	Tuirial	Aizawl	Mizoram	23.717744°N; 92.799631°E	171 m
36	Tuivamit	Aizawl	Mizoram	23.753556°N; 92.676859°E	800 m
37	Vaipuanpho	Mamit	Mizoram	23.709914°N; 92.642254°E	441 m
38	Zawlnuam	Mamit	Mizoram	24.129764°N; 92.337398°E	76 m
39	Keitum	Serchhip	Mizoram	23.231403°N; 92.912985°E	630 m
40	Borapansury	Lawngtlai	Mizoram	22.711888°N; 92.524362°E	55 m
41	Vairengte	Kolasib	Mizoram	24.499249°N; 92.763463°E	240 m
42	Sateek	Aizawl	Mizoram	23.546317°N; 92.703869°E	916 m
43	Luangmual	Aizawl	Mizoram	23.742444°N; 92.693421°E	926 m
44	Thingsulthliah	Aizawl	Mizoram	23.684339°N; 92.857785°E	940 m
45	Bukpui	Kolasib	Mizoram	24.059838°N; 92.781644°E	1020 m
46	North Hlimen	Kolasib	Mizoram	24.229943°N; 92.805232°E	670 m
47	Ankuni	Hooghly	West Bengal	22.68°N; 88.29°E	5 m
48	Chitrasali	Hooghly	West Bengal	22.35°N; 88.48 °E	4 m
